# Supplementary material for: Measuring Parental Response Styles to Child Stress in Severe Pediatric Illness: A Validation Study
Source: Nurs Rep. 2024 Nov 15;14(4):3539–49. doi: 10.3390/nursrep14040258 (PMC11587408; doi:10.3390/nursrep14040258)
Supplement: Supplementary file 1 [file nursrep-14-00258-s001.zip]

Archive with 1 entries (1 files):
- nursrep-3230947-supplementary.pdf
